# Supplementary material for: Design and Reproducibility of Food Propensity Questionnaire for Characterizing Intake of Pyrethroid and Organophosphate Insecticides in Adolescents
Source: Children (Basel). 2026 Feb 25;13(3):320. doi: 10.3390/children13030320 (PMC13026074; doi:10.3390/children13030320)
Supplement: Supplementary file 1 [file children-13-00320-s001.zip]

Archive with 2 entries (2 files):
- Supplementary_Table_S1_MMacan.pdf
- Supplementary_Table_S2_MMacan.pdf
